# Supplementary material for: Effect of synthetic CT on dose-derived toxicity predictors for MR-only prostate radiotherapy
Source: BJR Open. 2024 Jun 3;6(1):tzae014. doi: 10.1093/bjro/tzae014 (PMC11213647; doi:10.1093/bjro/tzae014)
Supplement: tzae014_Supplementary_Data [file tzae014_supplementary_data.zip]

Archive with 3 entries (3 files):
- Supplementary Material_Table_S1.docx
- Figure S1_NEW.pdf
- Supplementary Material.docx
